# Supplementary material for: Clinical and functional significance of a novel ferroptosis‐related prognosis signature in lung adenocarcinoma
Source: Clin Transl Med. 2021 Mar 17;11(3):e364. doi: 10.1002/ctm2.364 (PMC7968124; doi:10.1002/ctm2.364)
Supplement: Supplementary file 5 — Table S1 Full List of Ferroptosis‐Related Genes [file CTM2-11-e364-s006.xlsx]

## Sheet: Sheet1
Table S1 Full List of Ferroptosis-Related Genes
id	gene
ENSG00000105136	ZNF419
ENSG00000187801	ZFP69B
ENSG00000128016	ZFP36
ENSG00000148516	ZEB1
ENSG00000163374	YY1AP1
ENSG00000108953	YWHAE
ENSG00000100219	XBP1
ENSG00000157954	WIPI2
ENSG00000070540	WIPI1
ENSG00000147852	VLDLR
ENSG00000112715	VEGFA
ENSG00000078668	VDAC3
ENSG00000165637	VDAC2
ENSG00000083290	ULK2
ENSG00000177169	ULK1
ENSG00000150991	UBC
ENSG00000198431	TXNRD1
ENSG00000265972	TXNIP
ENSG00000074935	TUBE1
ENSG00000157514	TSC22D3
ENSG00000101255	TRIB3
ENSG00000073282	TP63
ENSG00000141510	TP53
ENSG00000118503	TNFAIP3
ENSG00000155957	TMBIM4
ENSG00000136869	TLR4
ENSG00000106799	TGFBR1
ENSG00000072274	TFRC
ENSG00000106327	TFR2
ENSG00000087510	TFAP2C
ENSG00000091513	TF
ENSG00000102125	TAZ
ENSG00000117632	STMN1
ENSG00000115107	STEAP3
ENSG00000168610	STAT3
ENSG00000271303	SRXN1
ENSG00000197122	SRC
ENSG00000161011	SQSTM1
ENSG00000104549	SQLE
ENSG00000185591	SP1
ENSG00000185338	SOCS1
ENSG00000114520	SNX4
ENSG00000274582	SNORA16A
ENSG00000103257	SLC7A5
ENSG00000151012	SLC7A11
ENSG00000138449	SLC40A1
ENSG00000168003	SLC3A2
ENSG00000104635	SLC39A14
ENSG00000111371	SLC38A1
ENSG00000136856	SLC2A8
ENSG00000160326	SLC2A6
ENSG00000059804	SLC2A3
ENSG00000173262	SLC2A14
ENSG00000146411	SLC2A12
ENSG00000117394	SLC2A1
ENSG00000105281	SLC1A5
ENSG00000115902	SLC1A4
ENSG00000110911	SLC11A2
ENSG00000096717	SIRT1
ENSG00000139718	SETD1B
ENSG00000130766	SESN2
ENSG00000131871	SELENOS
ENSG00000116171	SCP2
ENSG00000099194	SCD
ENSG00000141504	SAT2
ENSG00000130066	SAT1
ENSG00000171848	RRM2
ENSG00000161016	RPL8
ENSG00000137275	RIPK1
ENSG00000117152	RGS4
ENSG00000173039	RELA
ENSG00000139687	RB1
ENSG00000073756	PTGS2
ENSG00000135069	PSAT1
ENSG00000155066	PROM2
ENSG00000171867	PRNP
ENSG00000162409	PRKAA2
ENSG00000132356	PRKAA1
ENSG00000117592	PRDX6
ENSG00000117450	PRDX1
ENSG00000019485	PRDM11
ENSG00000140464	PML
ENSG00000167676	PLIN4
ENSG00000147872	PLIN2
ENSG00000121879	PIK3CA
ENSG00000156873	PHKG2
ENSG00000142657	PGD
ENSG00000089220	PEBP1
ENSG00000100889	PCK2
ENSG00000197111	PCBP2
ENSG00000169564	PCBP1
ENSG00000073150	PANX2
ENSG00000110218	PANX1
ENSG00000172939	OXSR1
ENSG00000167770	OTUB1
ENSG00000213281	NRAS
ENSG00000181019	NQO1
ENSG00000255346	NOX5
ENSG00000086991	NOX4
ENSG00000074771	NOX3
ENSG00000007952	NOX1
ENSG00000007171	NOS2
ENSG00000166741	NNMT
ENSG00000165553	NGB
ENSG00000244005	NFS1
ENSG00000116044	NFE2L2
ENSG00000186575	NF2
ENSG00000266412	NCOA4
ENSG00000116701	NCF2
ENSG00000118513	MYB
ENSG00000185499	MUC1
ENSG00000198793	MTOR
ENSG00000147649	MTDH
ENSG00000087250	MT3
ENSG00000125144	MT1G
ENSG00000207819	MIR9-3
ENSG00000273878	MIR9-2
ENSG00000207933	MIR9-1
ENSG00000275831	MIR6852
ENSG00000266517	MIR4715
ENSG00000207582	MIR30B
ENSG00000267195	MIR212
ENSG00000275042	MIR17
ENSG00000277990	MIR137
ENSG00000100253	MIOX
ENSG00000050748	MAPK9
ENSG00000107643	MAPK8
ENSG00000102882	MAPK3
ENSG00000112062	MAPK14
ENSG00000100030	MAPK1
ENSG00000197442	MAP3K5
ENSG00000197769	MAP1LC3C
ENSG00000140941	MAP1LC3B
ENSG00000101460	MAP1LC3A
ENSG00000197063	MAFG
ENSG00000153714	LURAP1L
ENSG00000134324	LPIN1
ENSG00000111684	LPCAT3
ENSG00000196365	LONP1
ENSG00000233237	LINC00472
ENSG00000197251	LINC00336
ENSG00000005893	LAMP2
ENSG00000133703	KRAS
ENSG00000114796	KLHL24
ENSG00000113249	KIM1
ENSG00000079999	KEAP1
ENSG00000177606	JUN
ENSG00000140044	JDP2
ENSG00000136003	ISCU
ENSG00000136381	IREB2
ENSG00000205339	IPO7
ENSG00000136244	IL6
ENSG00000137033	IL33
ENSG00000111537	IFNG
ENSG00000138413	IDH1
ENSG00000106211	HSPB1
ENSG00000044574	HSPA5
ENSG00000185122	HSF1
ENSG00000198189	HSD17B11
ENSG00000230989	HSBP1
ENSG00000174775	HRAS
ENSG00000101076	HNF4A
ENSG00000100292	HMOX1
ENSG00000113161	HMGCR
ENSG00000189403	HMGB1
ENSG00000135245	HILPDA
ENSG00000100644	HIF1A
ENSG00000177374	HIC1
ENSG00000051108	HERPUD1
ENSG00000119969	HELLS
ENSG00000206172	HBA1
ENSG00000105697	HAMP
ENSG00000100983	GSS
ENSG00000167468	GPX4
ENSG00000176153	GPX2
ENSG00000166123	GPT2
ENSG00000120053	GOT1
ENSG00000135423	GLS2
ENSG00000130513	GDF15
ENSG00000023909	GCLM
ENSG00000001084	GCLC
ENSG00000131979	GCH1
ENSG00000104064	GABPB1
ENSG00000034713	GABARAPL2
ENSG00000139112	GABARAPL1
ENSG00000160211	G6PD
ENSG00000181867	FTMT
ENSG00000087086	FTL
ENSG00000167996	FTH1
ENSG00000122025	FLT3
ENSG00000091483	FH
ENSG00000079459	FDFT1
ENSG00000109670	FBXW7
ENSG00000144554	FANCD2
ENSG00000134824	FADS2
ENSG00000116016	EPAS1
ENSG00000136960	ENPP2
ENSG00000104412	EMC2
ENSG00000066044	ELAVL1
ENSG00000134001	EIF2S1
ENSG00000128829	EIF2AK4
ENSG00000269858	EGLN2
ENSG00000146648	EGFR
ENSG00000120129	DUSP1
ENSG00000140279	DUOX2
ENSG00000137857	DUOX1
ENSG00000169676	DRD5
ENSG00000069696	DRD4
ENSG00000197635	DPP4
ENSG00000105993	DNAJB6
ENSG00000168209	DDIT4
ENSG00000175197	DDIT3
ENSG00000165168	CYBB
ENSG00000081041	CXCL2
ENSG00000062485	CS
ENSG00000047457	CP
ENSG00000145354	CISD2
ENSG00000122873	CISD1
ENSG00000176108	CHMP6
ENSG00000086065	CHMP5
ENSG00000128965	CHAC1
ENSG00000153879	CEBPG
ENSG00000129596	CDO1
ENSG00000147889	CDKN2A
ENSG00000124762	CDKN1A
ENSG00000026508	CD44
ENSG00000274276	CBS
ENSG00000105974	CAV1
ENSG00000110619	CARS1
ENSG00000042493	CAPG
ENSG00000107159	CA9
ENSG00000141867	BRD4
ENSG00000176171	BNIP3
ENSG00000259040	BLOC1S5-TXNDC5
ENSG00000015475	BID
ENSG00000126581	BECN1
ENSG00000163930	BAP1
ENSG00000156273	BACH1
ENSG00000087586	AURKA
ENSG00000213760	ATP6V1G2
ENSG00000154518	ATP5MC3
ENSG00000149311	ATM
ENSG00000197548	ATG7
ENSG00000057663	ATG5
ENSG00000130734	ATG4D
ENSG00000144848	ATG3
ENSG00000085978	ATG16L1
ENSG00000175224	ATG13
ENSG00000128272	ATF4
ENSG00000162772	ATF3
ENSG00000070669	ASNS
ENSG00000113369	ARRDC3
ENSG00000133794	ARNTL
ENSG00000177119	ANO6
ENSG00000171819	ANGPTL7
ENSG00000179148	ALOXE3
ENSG00000012779	ALOX5
ENSG00000179593	ALOX15B
ENSG00000161905	ALOX15
ENSG00000179477	ALOX12B
ENSG00000108839	ALOX12
ENSG00000163631	ALB
ENSG00000196139	AKR1C3
ENSG00000151632	AKR1C2
ENSG00000187134	AKR1C1
ENSG00000042286	AIFM2
ENSG00000160216	AGPAT3
ENSG00000135503	ACVR1B
ENSG00000068366	ACSL4
ENSG00000123983	ACSL3
ENSG00000167107	ACSF2
ENSG00000122729	ACO1
ENSG00000278540	ACACA
ENSG00000103222	ABCC1
References: 1. Zhou N, Bao JK. FerrDb: a manually curated resource for regulators and markers of ferroptosis and ferroptosis-disease associations. Database (Oxford). 2020;2020:undefined. 2. Lee H, Zandkarimi F, Zhang Y, et al. Energy-stress-mediated AMPK activation inhibits ferroptosis. Nat. Cell Biol. 2020;22:225-234. doi: 10.1038/s41556-020-0461-8. 3. Shang YX, Luo MY, Yao FP, et al. Ceruloplas…
